# Supplementary material for: Evaluation of the Reliability and the Performance of Magnetic Resonance Imaging Radiomics in the Presence of Randomly Generated Irrelevant Features for Prostate Cancer
Source: Diagnostics (Basel). 2023 Dec 1;13(23):3580. doi: 10.3390/diagnostics13233580 (PMC10705874; doi:10.3390/diagnostics13233580)
Supplement: Supplementary file 1 [file diagnostics-13-03580-s001.zip]

Archive with 1 entries (1 files):
- diagnostics-2673699-supplementary.pdf
